# Supplementary material for: Enrichment of Cis-Acting Regulatory Elements in Differentially Methylated Regions Following Lipopolysaccharide Treatment of Bovine Endometrial Epithelial Cells
Source: Int J Mol Sci. 2024 Sep 11;25(18):9832. doi: 10.3390/ijms25189832 (PMC11432661; doi:10.3390/ijms25189832)
Supplement: Supplementary file 1 [file ijms-25-09832-s001.zip › Supplementary File S1.xlsx]

## Sheet: Table S1
Table S1. Significantly enriched TFBSs sites in hyper-methylated DMRs.
TF Name	TF ID	GC Content	Target seq hits	Z-score
IRF1	MA0050.2	0.357	5	17.114
IRF2	MA0051.1	0.412	4	16.966
ONECUT2	MA0756.1	0.228	4	12.198
HEY1	MA0823.1	0.677	78	10.404
HEY2	MA0649.1	0.672	81	10.005
IRF7	MA0772.1	0.419	6	8.815
FOXB1	MA0845.1	0.2	14	8.615
NFIC::TLX1	MA0119.1	0.598	4	8.376
ARNT::HIF-1	MA0259.1	0.657	206	8.355
Hes1	MA1099.1	0.644	200	8.173
EGR3	MA0732.1	0.721	29	7.904
Ahr::Arnt	MA0006.1	0.715	203	7.577
CREB3L1	MA0839.1	0.56	5	7.415
POU5F1	MA1115.1	0.304	19	7.299
MYB	MA0100.3	0.502	80	7.196
STAT1::STAT2	MA0517.1	0.373	8	7.186
RELA	MA0107.1	0.567	36	7.175
CREB3	MA0638.1	0.552	9	7.128
NFIC	MA0161.2	0.525	79	6.744
RUNX3	MA0684.1	0.452	52	6.646
STAT1	MA0137.3	0.415	52	6.54
EGR2	MA0472.2	0.73	60	6.442
Gata1	MA0035.3	0.352	24	6.406
EGR1	MA0162.3	0.692	15	6.27
TCF4	MA0830.1	0.625	206	6.117
NRF1	MA0506.1	0.81	216	6.082
Nr2e1	MA0676.1	0.291	36	5.986
HLTF	MA0109.1	0.394	279	5.663
TFE3	MA0831.2	0.57	102	5.58
MEIS1	MA0498.2	0.434	396	5.435
STAT3	MA0144.2	0.436	106	5.424
Nr1h3::Rxra	MA0494.1	0.497	10	5.31
Pax2	MA0067.1	0.516	266	5.308
HIF-1	MA1106.1	0.618	96	5.263
FIGLA	MA0820.1	0.566	135	5.173

## Sheet: Table S2
Table S2. Significantly enriched TFBSs sites in hypo-methylated DMRs.
TF Name	TF ID	GC Content	Target seq hits	Z-score
BACH2	MA1101.1	0.489	19	18.57
Hes1	MA1099.1	0.644	269	15.219
ARNT::HIF-1a	MA0259.1	0.657	267	14.444
Ahr::Arnt	MA0006.1	0.715	260	11.945
MXI1	MA1108.1	0.661	100	11.799
MYCN	MA0104.4	0.68	72	11.48
NRF1	MA0506.1	0.81	261	11.226
Tcfl5	MA0632.1	0.663	376	10.915
MYC	MA0147.3	0.666	93	9.724
ZSCAN4	MA1155.1	0.507	5	9.404
Znf423	MA0116.1	0.679	53	9.336
PAX5	MA0014.3	0.643	63	8.024
Foxo1	MA0480.1	0.365	47	7.949
HOXC13	MA0907.1	0.361	10	7.805
TAL1::TCF3	MA0091.1	0.453	19	7.804
HOXC10	MA0905.1	0.327	35	7.552
NRL	MA0842.1	0.452	118	7.24
MAX	MA0058.3	0.606	105	7.17
HOXC12	MA0906.1	0.356	13	7.16
Bach1::Mafk	MA0591.1	0.548	8	7.074
HOXD12	MA0873.1	0.355	13	7.065
HOXD11	MA0908.1	0.321	18	6.922
HOXC11	MA0651.1	0.358	16	6.699
TFE3	MA0831.2	0.57	130	6.583
USF1	MA0093.2	0.578	83	6.535
TFAP2C(var.3)	MA0815.1	0.78	111	6.206
NEUROD2	MA0668.1	0.465	124	6.154
Zfx	MA0146.2	0.749	191	6.074
FOXB1	MA0845.1	0.2	14	6.061
Neurog1	MA0623.1	0.456	92	6.019
HEY1	MA0823.1	0.677	81	5.996
FOS::JUN(var.2)	MA1126.1	0.449	5	5.971
FOXA1	MA0148.3	0.334	31	5.942
Foxj2	MA0614.1	0.247	64	5.902
Arnt	MA0004.1	0.642	102	5.838
Stat5a::Stat5b	MA0519.1	0.399	113	5.797
NR4A2	MA0160.1	0.491	123	5.78
Stat6	MA0520.1	0.406	23	5.631
TFEB	MA0692.1	0.533	76	5.43
YY2	MA0748.1	0.548	25	5.358
CTCF	MA0139.1	0.645	15	5.232
FOSL1::JUN	MA1128.1	0.432	21	5.207
Hoxa11	MA0911.1	0.37	12	5.196
Bhlha15	MA0607.1	0.455	84	5.188
YY1	MA0095.2	0.526	25	5.111

## Sheet: Table S3
Table S3. Significantly enriched TFBSs sites in up-regulated DEGs.
TF Name	TF ID	GC Content	Target seq hits	Z-score
IRF9	MA0653.1	0.425	61	41.199
IRF4	MA1419.1	0.466	69	35.773
IRF3	MA1418.1	0.499	60	33.314
IRF8	MA0652.1	0.465	119	25.553
IRF1	MA0050.2	0.357	218	25.382
RELB	MA1117.1	0.549	750	21.402
RELA	MA0107.1	0.567	536	20.741
IRF2	MA0051.1	0.412	122	20.325
STAT1::STAT2	MA0517.1	0.373	351	20.05
KLF5	MA0599.1	0.792	1083	18.195
NFKB2	MA0778.1	0.698	262	16.69
TFAP2A	MA0810.1	0.764	986	16.549
REL	MA0101.1	0.559	833	16.309
SNAI2	MA0745.1	0.57	1094	15.53
FOS::JUNB	MA1134.1	0.429	391	15.486
IRF7	MA0772.1	0.419	249	15.48
TFAP2B	MA0811.1	0.738	914	15.294
SP1	MA0079.3	0.81	1047	15.136
TFAP2C	MA0524.2	0.738	903	15.083
MAFF	MA0495.2	0.403	6	14.944
MZF1	MA0056.1	0.725	1103	14.896
ZNF263	MA0528.1	0.597	760	14.878
FOSL1	MA0477.1	0.477	701	14.79
KLF9	MA1107.1	0.666	586	14.695
Bach1::Mafk	MA0591.1	0.548	111	14.69
JUN	MA0489.1	0.426	559	14.641
FOSL1::JUN	MA1128.1	0.432	445	14.635
FOS::JUND	MA1141.1	0.447	385	14.568
FOSB::JUNB	MA1135.1	0.412	504	13.84
FOSL2::JUN	MA1130.1	0.43	497	13.397
SMAD2::SMAD3::SMAD4	MA0513.1	0.556	405	13.276
ID4	MA0824.1	0.601	965	13.236
HNF4G	MA0484.1	0.492	744	13.212
INSM1	MA0155.1	0.667	539	13.208
FIGLA	MA0820.1	0.566	971	13.131
HIC2	MA0738.1	0.634	1103	13.097
MZF1	MA0057.1	0.588	1021	12.713
FOSL2::JUNB	MA1138.1	0.401	483	12.608
FOSL2::JUND	MA1144.1	0.413	464	12.495
FOSL2	MA0478.1	0.477	750	12.061
TCF4	MA0830.1	0.625	1053	11.956
JUNB	MA0490.1	0.457	766	11.876
NFE2	MA0841.1	0.417	239	11.678
FOS::JUN	MA0099.3	0.415	527	11.482
EBF1	MA0154.3	0.559	233	11.332
Pparg::Rxra	MA0065.2	0.547	350	11.252
GLIS1	MA0735.1	0.673	14	11.218
ZEB1	MA0103.3	0.651	984	11.197
FOSL1::JUNB	MA1137.1	0.421	405	11.085
Bcl6	MA0463.1	0.433	350	10.98
KLF4	MA0039.3	0.604	735	10.611
JDP2	MA0655.1	0.355	360	10.499
SP3	MA0746.1	0.709	940	10.376
NR2F1	MA0017.2	0.589	577	10.259
Myod1	MA0499.1	0.6	942	10.226
STAT1	MA0137.3	0.415	818	10.189
JUND	MA0491.1	0.436	681	10.185
Nfe2l2	MA0150.2	0.496	112	10.123
Rarb	MA0857.1	0.422	11	10.117
KLF16	MA0741.1	0.767	869	9.981
E2F6	MA0471.1	0.693	1018	9.884
SP2	MA0516.1	0.768	894	9.822
TCF3	MA0522.2	0.608	1027	9.803
FOS	MA0476.1	0.423	704	9.679
Znf423	MA0116.1	0.679	385	9.636
NFKB1	MA0105.4	0.671	89	9.574
BACH2	MA1101.1	0.489	190	9.323
THAP1	MA0597.1	0.607	1104	9.287
IRF5	MA1420.1	0.499	56	9.134
NR2C2	MA0504.1	0.589	382	8.992
NR2F2	MA1111.1	0.436	657	8.894
TFAP2A	MA0003.3	0.742	983	8.765
Nr5a2	MA0505.1	0.522	216	8.674
NEUROD1	MA1109.1	0.541	645	8.666
ZBTB18	MA0698.1	0.459	421	8.572
TFAP4	MA0691.1	0.444	406	8.468
Stat4	MA0518.1	0.446	808	8.428
Esrrg	MA0643.1	0.453	751	8.392
SPIC	MA0687.1	0.421	260	8.318
Rarg	MA0859.1	0.472	22	8.201
TBX5	MA0807.1	0.507	1021	8.134
ZNF740	MA0753.1	0.786	741	8.12
SPIB	MA0081.1	0.466	1100	8.119
Stat5a::Stat5b	MA0519.1	0.399	1019	8.069
NFIC::TLX1	MA0119.1	0.598	37	7.922
MTF1	MA0863.1	0.62	14	7.845
TEAD2	MA1121.1	0.471	349	7.661
TFAP2B	MA0812.1	0.731	849	7.608
Hand1::Tcf3	MA0092.1	0.507	886	7.587
ZNF354C	MA0130.1	0.615	1105	7.401
TGIF1	MA0796.1	0.543	28	7.367
PLAG1	MA0163.1	0.798	117	7.348
PKNOX2	MA0783.1	0.512	51	7.342
SREBF1	MA0595.1	0.569	680	7.337
CTCFL	MA1102.1	0.765	364	7.142
Myog	MA0500.1	0.621	983	7.128
ESRRB	MA0141.3	0.42	261	7.038
Tcf12	MA0521.1	0.597	900	7.025
Nkx2-5	MA0503.1	0.534	942	6.962
Klf1	MA0493.1	0.665	857	6.92
NFIX	MA0671.1	0.537	1107	6.791
Nr1h3::Rxra	MA0494.1	0.497	216	6.611
SIX1	MA1118.1	0.411	340	6.591
RHOXF1	MA0719.1	0.438	1107	6.579
JUN::JUNB	MA1132.1	0.427	537	6.43
RREB1	MA0073.1	0.623	130	6.372
NHLH1	MA0048.2	0.691	555	6.202
TWIST1	MA1123.1	0.489	631	6.157
BCL6B	MA0731.1	0.401	4	6.12
SPI1	MA0080.4	0.391	90	6.097
MYC	MA0147.3	0.666	459	5.849
ESR2	MA0258.2	0.581	473	5.812
SP8	MA0747.1	0.714	786	5.791
NR1H4	MA1110.1	0.457	350	5.786
Nr2f6	MA0728.1	0.463	18	5.687
LEF1	MA0768.1	0.425	87	5.487
ASCL1	MA1100.1	0.655	616	5.456
SOX10	MA0442.2	0.39	808	5.385
FOSL1::JUND	MA1142.1	0.398	690	5.351
CTCF	MA0139.1	0.645	115	5.349
GCM2	MA0767.1	0.594	662	5.342
ZBTB7B	MA0694.1	0.628	322	5.331
TCF7L1	MA1421.1	0.349	121	5.321
GLIS2	MA0736.1	0.758	180	5.215
NR4A2	MA0160.1	0.491	927	5.14
Esrra	MA0592.2	0.409	183	5.092
TBX4	MA0806.1	0.5	1028	5.072
Hnf4a	MA0114.3	0.508	41	5.043

## Sheet: Table S4
Table S4. Significantly enriched TFBSs sites in down-regulated DEGs.
TF Name	TF ID	GC Content	Target seq hits	Z-score
E2F4	MA0470.1	0.729	800	19.32
SP1	MA0079.3	0.81	925	19.156
KLF5	MA0599.1	0.792	968	18.644
SP2	MA0516.1	0.768	793	18.272
TFAP2A	MA0003.3	0.742	862	16.557
KLF16	MA0741.1	0.767	778	16.333
ZNF263	MA0528.1	0.597	690	16.216
SP3	MA0746.1	0.709	845	15.654
SP8	MA0747.1	0.714	727	14.612
NRF1	MA0506.1	0.81	634	14.183
E2F6	MA0471.1	0.693	928	14.136
TFDP1	MA1122.1	0.706	668	13.962
TFAP2B	MA0812.1	0.731	733	12.637
TFAP2C	MA0814.1	0.715	803	12.463
THAP1	MA0597.1	0.607	1011	11.937
TFAP2A	MA0810.1	0.764	855	11.606
EGR3	MA0732.1	0.721	211	11.493
Tcf21	MA0832.1	0.461	59	11.269
MZF1	MA0057.1	0.588	916	10.885
Tcfl5	MA0632.1	0.663	813	10.402
TP73	MA0861.1	0.483	53	10.105
Hmx2	MA0897.1	0.335	42	9.806
Klf1	MA0493.1	0.665	772	9.591
CTCFL	MA1102.1	0.765	337	9.256
HOXD12	MA0873.1	0.355	325	8.869
KLF9	MA1107.1	0.666	508	8.77
TP53	MA0106.3	0.551	12	8.633
Zfx	MA0146.2	0.749	616	8.482
VENTX	MA0724.1	0.353	744	8.482
TCF7L1	MA1421.1	0.349	119	8.47
EGR2	MA0472.2	0.73	339	8.379
KLF14	MA0740.1	0.661	431	8.241
HIC2	MA0738.1	0.634	1007	8.147
PAX4	MA0068.2	0.309	565	8.035
Hmx3	MA0898.1	0.33	35	7.971
Rarg	MA0860.1	0.537	16	7.952
Hic1	MA0739.1	0.606	952	7.941
POU6F2	MA0793.1	0.311	524	7.786
TFAP2B	MA0811.1	0.738	791	7.692
HOXA10	MA0899.1	0.292	746	7.672
POU6F1	MA0628.1	0.209	368	7.62
MEF2B	MA0660.1	0.26	179	7.592
TFAP2A(var.3)	MA0872.1	0.784	393	7.584
EMX1	MA0612.1	0.313	751	7.149
LHX2	MA0700.1	0.309	782	7.088
Hes1	MA1099.1	0.644	751	7.021
TP63	MA0525.2	0.468	6	6.856
TFAP2C	MA0524.2	0.738	771	6.844
E2F1	MA0024.3	0.553	101	6.714
Tcf7	MA0769.1	0.356	139	6.692
MEF2D	MA0773.1	0.228	267	6.691
ZNF740	MA0753.1	0.786	646	6.678
ZNF384	MA1125.1	0.153	670	6.662
LHX6	MA0658.1	0.288	616	6.649
INSM1	MA0155.1	0.667	465	6.529
HLF	MA0043.2	0.365	504	6.494
NR2C2	MA0504.1	0.589	349	6.439
HOXD13	MA0909.1	0.267	709	6.342
SP4	MA0685.1	0.677	319	6.243
GSC	MA0648.1	0.433	758	6.23
GCM1	MA0646.1	0.596	416	6.176
VSX1	MA0725.1	0.217	772	6.074
VSX2	MA0726.1	0.207	701	6.053
MZF1	MA0056.1	0.725	1000	5.977
RREB1	MA0073.1	0.623	111	5.972
MAFK	MA0496.2	0.42	8	5.922
ZIC3	MA0697.1	0.75	101	5.91
DBP	MA0639.1	0.344	394	5.902
TWIST1	MA1123.1	0.489	587	5.86
ZSCAN4	MA1155.1	0.507	42	5.818
Foxq1	MA0040.1	0.202	378	5.716
TAL1::TCF3	MA0091.1	0.453	296	5.694
PITX3	MA0714.1	0.406	858	5.578
Ddit3::Cebpa	MA0019.1	0.483	274	5.549
mix-a	MA0621.1	0.199	323	5.45
E2F7	MA0758.1	0.458	16	5.387
GSX1	MA0892.1	0.297	913	5.368
EBF1	MA0154.3	0.559	196	5.349
OTX1	MA0711.1	0.416	930	5.293
HNF4G	MA0484.1	0.492	670	5.182
LBX1	MA0618.1	0.24	810	5.143
GBX1	MA0889.1	0.319	680	5.118
